# Supplementary material for: Wrinkling on Stimuli-Responsive Functional Polymer Surfaces as a Promising Strategy for the Preparation of Effective Antibacterial/Antibiofouling Surfaces
Source: Polymers (Basel). 2021 Dec 6;13(23):4262. doi: 10.3390/polym13234262 (PMC8659726; doi:10.3390/polym13234262)
Supplement: Supplementary file 1 [file polymers-13-04262-s001.zip]

Archive with 1 entries (1 files):
- polymers-1438418-supplementary.pdf
